# Supplementary material for: Dietary N-acetylcysteine enhances sperm motility by remodeling the rumen microbiome and its metabolic axis in goats
Source: J Anim Sci Biotechnol. 2026 Apr 20;17:73. doi: 10.1186/s40104-026-01390-2 (PMC13093934; doi:10.1186/s40104-026-01390-2)
Supplement: Supplementary file 1 — Additional file 1: Table S1. Sperm motility of male Qianbei Ma goats in each group before feeding. Table S2. Body weight of male Qianbei Ma goats in each group before feeding. Table S3. Diet ingredient and nutritional levels. Table S4. Primer sequence information. Table S5. The relative abundances of ruminal KEGG pathways between Control and 0.3% NAC Qianbei Ma goats. [file 40104_2026_1390_MOESM1_ESM.xlsx]

## Sheet: Table S1
Table S1. Sperm motility of male Qianbei Ma goats in each group before feeding
Group	Total motility, %	Progressive motility, %	Circular motility, %	Fast motility, %	Slow motility, %	Circular motility, %	Immotile, %
Control	66.83±8.64	58.28±9.36	0.02±0.04	28.98±3.89	29.29±6.98	8.52±0.97	33.17±8.64
0.1% NAC	63.36±8.36	56.19±8.31	0.12±0.30	30.47±4.50	25.09±12.49	8.30±3.52	36.64±8.36
0.3% NAC	65.37±3.63	55.87±3.84	0.14±0.14	32.07±5.27	24.43±7.29	9.49±1.53	34.63±3.63
0.5% NAC	58.82±10.25	51.28±7.31	0.11±0.17	28.78±13.16	20.09±11.92	9.77±3.06	41.18±10.25
Data in the same column with different lowercase letters on shoulders indicate significant differences, and data with different uppercase letters on shoulders indicate extremely significant differences , and no letters indicate no significant differences. n=9 per group.

## Sheet: Table S2
Table S2. Body weight of male Qianbei Ma goats in each group before feeding
Group	Average weight, kg	Total weight, kg
Control	40.55±5.24	364.95
0.1% NAC	38.36±4.55	354
0.3% NAC	39.74±6.92	357.65
0.5% NAC	38.97±5.49	350.75
There was no significant difference in mean body weight among the groups. n=9 per group.

## Sheet: Table S3
Table S3. Table 1 Diet ingredient and nutritional levels
Items	Proportion, %
Corn	65
Soybean meal	21
Wheat bran	8
Mono-Dicalcium Phosphate	0.5
NaCl	0.5
Premix a	5
Total	100
Nutritional level
Dry matter	94.66
Organic Matter	92.61
Crude protein	16.47
Calcium	1.12
Phosphorus	1.34
Neutral detergent fibre	18.26
Acidic detergent fibre	6.29
Metabolizable energy (MJ·kg-1)b	15.49
a Per kilogram premix contains: 400,000 IU vitamin A; 600,000 IU vitamin D; 800 IU vitamin E; 6.00 g iron; 2.70 g zinc; 2.40 g manganese; 0.04 g cobalt; 0.30 g copper; 9.00 mg selenium; 0.25 g iodine. b Metabolizable energy was calculated.

## Sheet: Table S4
Table S4. Primer sequence information
Region	Primer sequences
V3-V4	F (5'-CCTACGGGNGGCWGCAG-3')
	R(5'-GACTACHVGGGTATCTAATCC-3')
Archae	F(5'-GYGCASCAGKCGMGAAW-3')
	R(5'-GGACTACHVGGGTWTCTAAT-3')
V4	F(5'-GTGYCAGCMGCCGCGGTAA-3')
	R (5'- GGACTACHVGGGTWTCTAAT-3')
V4-V5	F(5'-GTGCCAGCMGCCGCGG-3')
	R(5'-CCGTCAATTCMTTTRAGTTT-3')

## Sheet: Table S5
Table S5. The relative abundances of ruminal KEGG pathways between Control and 0.3% NAC Qianbei Ma goats
Name	Control-Mean, %	Control-Sd, %	0.3% NAC-Mean, %	0.3% NAC-Sd, %
KEGG level-1 pathways
Metabolism	25.445	0.0800079	25.6231	0.0585033
Genetic Information Processing	24.2776	0.0429145	24.3471	0.0342282
Cellular Processes	21.5135	0.111482	21.5764	0.230149
Organismal Systems	19.5955	0.0398747	19.66	0.0866823
Environmental Information Processing	23.0988	0.069853	23.1518	0.177652
Human Diseases	19.6103	0.0688841	19.6974	0.0856942
Unclassified	23.5245	0.041184	23.5947	0.0777616
KEGG level-2 pathways
Lipid Metabolism	21.2261	0.0552508	21.2892	0.0379648
Energy Metabolism	22.4283	0.0840106	22.608	0.0374187
Metabolism of Cofactors and Vitamins	22.0433	0.0722314	22.2814	0.0307493
Biosynthesis of Other Secondary Metabolites	19.8139	0.0337731	19.8884	0.135926
Xenobiotics Biodegradation and Metabolism	19.7816	0.0738949	19.8486	0.10157
Carbohydrate Metabolism	23.0982	0.0406498	23.1624	0.0746378
Transport and Catabolism	18.0349	0.0703157	18.0988	0.284857
Circulatory System	10.9051	0.052083	10.9699	0.0701218
KEGG level-3 pathways
Lipid Metabolism
Biosynthesis of unsaturated fatty acids	16.9236	0.0756217	17.054	0.0676329
Glycerolipid metabolism	18.0594	0.0746749	18.1081	0.198531
Secondary bile acid biosynthesis	12.6087	0.189473	12.3518	0.724894
Steroid hormone biosynthesis	10.7626	0.248974	11.0741	0.194964
Primary bile acid biosynthesis	12.4355	0.67409	12.6628	0.207206
Sphingolipid metabolism	17.1464	0.0305744	17.3121	0.128626
Linoleic acid metabolism	14.74	0.12215	15.0328	0.0945469
Fatty acid biosynthesis	18.8376	0.0926357	18.8879	0.134538
Glycerophospholipid metabolism	18.7417	0.0368906	18.8501	0.0367597
alpha-Linolenic acid metabolism	12.5815	0.231656	12.6466	0.271744
Ether lipid metabolism	8.58266	0.36503	8.50638	0.828118
Arachidonic acid metabolism	15.5317	0.0915965	15.8432	0.0798496
Steroid biosynthesis	9.84926	0.234829	10.113	0.0880945
Fatty acid metabolism	17.4518	0.0580688	17.5548	0.0570217
Energy Metabolism
Citrate cycle (TCA cycle)	19.4155	0.0713642	19.5255	0.0776488
Sulfur metabolism	18.0404	0.0460512	18.1471	0.0537493
Glyoxylate and dicarboxylate metabolism	18.825	0.0472638	18.9562	0.0761372
Methane metabolism	19.7238	0.0512477	19.7786	0.105158
Oxidative phosphorylation	20.065	0.0497213	20.171	0.0344829
Nitrogen metabolism	19.3137	0.0392989	19.3881	0.0977576
Carbon fixation pathways in prokaryotes	20.0076	0.0534305	20.1467	0.0504716
Metabolism of Cofactors and Vitamins
Pantothenate and CoA biosynthesis	19.2489	0.0372852	19.3865	0.0225244
Biotin metabolism	17.0534	0.100122	17.146	0.176974
Folate biosynthesis	18.5075	0.0573793	18.5887	0.102758
Retinol metabolism	13.2046	0.131792	13.396	0.175313
Lipoic acid metabolism	15.7497	0.0696825	15.9518	0.121636
Nicotinate and nicotinamide metabolism	18.7726	0.0369802	18.8849	0.045409
Thiamine metabolism	18.56	0.0329445	18.6649	0.0620452
Riboflavin metabolism	17.4671	0.0433673	17.5757	0.0411041
Vitamin B6 metabolism	17.7395	0.0386521	17.8732	0.0742214
Glutathione metabolism	17.6553	0.0638126	17.7884	0.0732451
Ascorbate and aldarate metabolism	16.328	0.0523815	16.4998	0.0567317
Only the data mentioned in the article are presented.
